# Supplementary material for: Hydrophobic and Luminescent Polydimethylsiloxane PDMS-Y2O3:Eu3+ Coating for Power Enhancement and UV Protection of Si Solar Cells
Source: Nanomaterials (Basel). 2024 Apr 12;14(8):674. doi: 10.3390/nano14080674 (PMC11054467; doi:10.3390/nano14080674)
Supplement: Supplementary file 1 [file nanomaterials-14-00674-s001.zip]

Archive with 1 entries (1 files):
- nanomaterials-2931173-supplementary.pdf
